# Supplementary material for: A Diboronic Acid-Based Fluorescent Sensor Array for Rapid Identification of Lonicerae Japonicae Flos and Lonicerae Flos
Source: Molecules. 2024 Sep 14;29(18):4374. doi: 10.3390/molecules29184374 (PMC11433768; doi:10.3390/molecules29184374)
Supplement: Supplementary file 1 [file molecules-29-04374-s001.zip]

Archive with 1 entries (1 files):
- molecules-3164528-supplementary.pdf
